# Supplementary material for: Design, Characterization, and Preparation of New Smart Photoactive Polymers and Their Capacity for Photodynamic Antimicrobial Action in Organic Film
Source: Polymers (Basel). 2025 May 3;17(9):1247. doi: 10.3390/polym17091247 (PMC12073281; doi:10.3390/polym17091247)
Supplement: Supplementary file 1 [file polymers-17-01247-s001.zip]

Archive with 1 entries (1 files):
- polymers-3582374-supplementary.pdf
